# Supplementary material for: Does the MDS-UPDRS provide the precision to assess progression in early Parkinson’s disease? Learnings from the Parkinson’s progression marker initiative cohort
Source: J Neurol. 2019 May 9;266(8):1927–36. doi: 10.1007/s00415-019-09348-3 (PMC6647182; doi:10.1007/s00415-019-09348-3)
Supplement: Supplementary file 1 — Supplementary file1 (XLSX 26 kb) [file 415_2019_9348_MOESM1_ESM.xlsx]

## Sheet: Title & author information
	TITLE: DOES THE MDS-UPDRS PROVIDE THE PRECISION TO ASSESS PROGRESSION IN EARLY PARKINSON’S DISEASE? LEARNINGS FROM THE PARKINSON’S PROGRESSION MARKER INITIATIVE COHORT
	AUTHORS
	Antoine Regnault PhD (corresponding author)
	Modus Outcomes
	61 Cours de la Liberté, 69003 Lyon, France
	+33 7 88 56 32 05
	antoine.regnault@modusoutcomes.com
	ORCID ID : 0000-0001-8234-2896
	Babak Boroojerdi MD, PhD, MBA
	UCB Biosciences
	Monheim, Germany
	ORCID ID: 0000-0001-6708-8607
	Juliette Meunier MSc
	Modus Outcomes
	61, Cours de la Liberté, 69003 Lyon, France
	Massimo Bani MD, PhD
	UCB Biopharma Sprl
	Braine-l’Alleud, Belgium
	Thomas Morel PhD
	UCB Biopharma Sprl
	Brussels, Belgium
	ORCID ID: 0000-0002-0690-5359
	Stefan Cano PhD CPsychol AFBPsS
	Modus Outcomes
	Suite 210b, Spirella Building, Letchworth Garden City, SG6 4ET, UK
	ORCID ID: 0000-0001-9390-273X

## Sheet: MDS UPDRS-III items
Item #	3.1	3.2	3.3a	3.9	3.10	3.11	3.12	3.13	3.14	3.17e	3.18	3.4 (CL)	3.5 (CL)	3.6 (CL)	3.7 (CL)	3.8 (CL)	3.15 (CL)	3.16 (CL)	3.17 (UE-CL)	3.17 (LE -CL)	3c (UE-CL)	3e (LE-CL)	3.4 (IL)	3.5 (IL)	3.6 (IL)	3.7 (IL)	3.8 (IL)	3.15 (IL)	3.16 (IL)	3.17 (UE-IL)	3.17 (LE -IL)	3c (UE-IL)	3e (LE-IL)
3.1	1
3.2	0.349	1
3.3a	0.006	0.073	1
3.9	0.059	0.013	-0.045	1
3.10	-0.003	0.051	0.013	0.236	1
3.11	0.067	0.051	-0.008	0.035	0.072	1
3.12	0.018	-0.042	-0.048	0.179	0.108	0.092	1
3.13	0.145	0.139	-0.139	0.181	0.179	-0.001	0.085	1
3.14	0.168	0.24	0.102	-0.003	0.093	-0.025	-0.034	0.1	1
3.17e	-0.035	-0.052	-0.143	-0.047	-0.065	-0.016	0.001	0.028	-0.071	1
3.18	-0.185	-0.219	-0.259	-0.106	-0.138	-0.083	-0.016	-0.084	-0.323	0.12	1
3.4 (CL)	0.008	0.024	0.09	-0.059	-0.117	0.01	-0.111	-0.079	0.137	-0.04	-0.292	1
3.5 (CL)	-0.005	0.014	0.046	-0.071	-0.11	-0.004	-0.087	-0.048	0.121	-0.028	-0.295	0.534	1
3.6 (CL)	0.131	0.092	-0.004	-0.053	-0.139	-0.008	-0.101	-0.037	0.079	-0.071	-0.234	0.404	0.502	1
3.7 (CL)	-0.026	-0.022	0.006	-0.035	-0.168	-0.003	-0.058	-0.088	-0.027	0.009	-0.211	0.323	0.225	0.204	1
3.8 (CL)	-0.036	-0.061	0.054	0.01	-0.112	0.011	-0.029	-0.057	-0.024	-0.025	-0.234	0.229	0.203	0.241	0.506	1
3.15 (CL)	0.014	-0.087	-0.088	-0.002	-0.097	0.002	-0.025	0.04	-0.157	0.071	0.07	-0.001	-0.031	-0.035	-0.018	-0.015	1
3.16 (CL)	-0.004	0.001	-0.051	0.004	-0.101	0.023	-0.047	0.059	-0.156	0.05	0.062	0.026	0.017	-0.025	-0.008	-0.048	0.432	1
3.17 (UE-CL)	-0.009	-0.072	-0.112	-0.05	-0.072	0.027	-0.035	-0.053	-0.112	0.034	0.215	0.125	0.089	0.007	0.019	-0.042	0.314	0.165	1
3.17 (LE -CL)	-0.029	-0.063	-0.015	-0.025	-0.033	-0.026	0.024	-0.042	0.056	0.018	0.09	-0.08	-0.023	-0.045	-0.045	-0.063	-0.004	0.018	0.058	1
3c (UE - CL)	-0.037	0.024	0.201	-0.008	-0.056	0.012	-0.043	-0.034	0.076	-0.044	-0.269	0.216	0.185	0.109	0.169	0.079	-0.027	-0.071	0.012	-0.019	1
3e (LE - CL)	-0.054	-0.007	0.214	-0.004	-0.008	0.034	-0.01	-0.034	0.037	-0.068	-0.299	0.154	0.094	0.07	0.139	0.094	-0.085	-0.056	-0.068	-0.041	0.469	1
3.4 (IL)	-0.094	-0.055	0.054	-0.149	-0.022	0.007	-0.149	-0.139	0.1	-0.132	-0.249	0.185	0.061	0.003	-0.111	-0.084	-0.174	-0.167	-0.172	-0.115	-0.124	-0.121	1
3.5 (IL)	-0.058	-0.036	-0.014	-0.117	0	-0.007	-0.107	-0.115	0.099	-0.091	-0.283	0.022	0.207	0.055	-0.173	-0.114	-0.214	-0.161	-0.187	-0.033	-0.16	-0.115	0.511	1
3.6 (IL)	0.015	-0.039	-0.057	-0.146	0.008	-0.024	-0.048	-0.128	0.001	-0.073	-0.172	-0.15	-0.083	0.145	-0.187	-0.101	-0.186	-0.221	-0.193	-0.09	-0.187	-0.152	0.322	0.45	1
3.7 (IL)	-0.111	-0.089	-0.061	-0.009	-0.006	-0.037	-0.001	-0.141	-0.043	-0.026	-0.185	-0.123	-0.149	-0.162	0.221	0.099	-0.167	-0.255	-0.188	-0.059	-0.082	-0.098	0.127	0.114	0.165	1
3.8 (IL)	-0.084	-0.083	-0.125	0.041	-0.035	-0.007	0.013	-0.1	-0.079	-0.049	-0.178	-0.102	-0.122	-0.015	0.162	0.338	-0.088	-0.195	-0.165	-0.04	-0.098	-0.113	0.067	0.102	0.189	0.454	1
3.15 (IL)	-0.119	-0.215	-0.157	-0.062	-0.125	-0.047	-0.036	-0.076	-0.334	0.074	0.319	-0.259	-0.257	-0.246	-0.171	-0.122	0.316	0.134	0.05	0.01	-0.199	-0.199	-0.165	-0.151	-0.077	-0.103	-0.099	1
3.16 (IL)	-0.073	-0.041	-0.043	-0.039	-0.11	-0.041	-0.072	-0.021	-0.203	0.052	0.1	-0.195	-0.172	-0.159	-0.168	-0.123	0.219	0.463	-0.011	0.019	-0.125	-0.122	-0.095	-0.098	-0.051	-0.126	-0.139	0.372	1
3.17 (UE-IL)	-0.192	-0.229	-0.202	-0.093	-0.146	-0.061	-0.001	-0.081	-0.274	0.105	0.78	-0.29	-0.318	-0.271	-0.209	-0.231	0.046	0.081	0.118	0.013	-0.251	-0.277	-0.216	-0.268	-0.212	-0.158	-0.199	0.348	0.142	1
3.17 (LE -IL)	-0.099	-0.07	-0.165	-0.03	-0.011	-0.048	-0.017	-0.06	-0.075	0.046	0.308	-0.19	-0.149	-0.12	-0.118	-0.131	-0.021	0.002	-0.006	0.215	-0.169	-0.113	-0.162	-0.151	-0.141	-0.081	-0.059	0.085	0.048	0.205	1
3c (UE - IL)	-0.043	0.018	0.105	-0.06	0.01	0	0.023	-0.042	0.089	-0.139	-0.235	-0.14	-0.145	-0.155	-0.147	-0.171	-0.212	-0.235	-0.205	-0.103	0.212	0.146	0.153	0.096	0.124	0.094	-0.01	-0.137	-0.144	-0.196	-0.139	1
3e (LE - IL)	-0.088	-0.081	0.119	0.038	0.104	-0.005	0.051	-0.077	-0.022	-0.088	-0.213	-0.188	-0.16	-0.231	-0.185	-0.154	-0.164	-0.16	-0.144	-0.071	0.084	0.373	-0.015	0.024	0.016	0.049	-0.017	-0.09	-0.108	-0.181	-0.031	0.408	1

## Sheet: MDS UPDRS-II items
Item	SPCH2	SALV2	SWAL2	EAT2	DRES2	HYGN2	HWRT2	HOBB2	TURN2	TRMR2	RISE2	WALK2	FREZ2
SPCH2	1
SALV2	0.02	1
SWAL2	0.01	-0.01	1
EAT2	-0.08	-0.13	-0.02	1
DRES2	-0.17	-0.2	-0.07	0.15	1
HYGN2	-0.15	-0.15	-0.03	0.16	0.23	1
HWRT2	-0.02	-0.16	-0.12	-0.1	-0.22	-0.15	1
HOBB2	-0.17	-0.18	-0.12	-0.05	0.04	0.05	-0.15	1
TURN2	-0.16	-0.19	-0.05	-0.09	0.09	0.01	-0.14	-0.03	1
TRMR2	-0.18	-0.1	-0.1	-0.1	-0.32	-0.2	-0.05	-0.08	-0.18	1
RISE2	-0.16	-0.19	-0.08	-0.12	0.13	-0.09	-0.19	-0.01	0.24	-0.22	1
WALK2	-0.12	-0.2	-0.02	-0.2	0.04	-0.03	-0.19	0.03	0.05	-0.15	0.13	1
FREZ2	-0.06	-0.03	-0.02	-0.11	-0.03	0	-0.08	-0.02	0.01	-0.05	0.01	0.06	1
